# Supplementary material for: Understanding the Relationship between Cotton Fiber Properties and Non-Cellulosic Cell Wall Polysaccharides
Source: PLoS One. 2014 Nov 10;9(11):e112168. doi: 10.1371/journal.pone.0112168 (PMC4226482; doi:10.1371/journal.pone.0112168)
Supplement: Table S1 — Fiber characteristics/phenotype measurements for the 32 cotton lines used in the study. The plant introduction number (PI number) from the USDA national plant germplasm is also included for each cotton line. (XLSX) [file pone.0112168.s001.xlsx]

## Sheet: fiber properties.xlsx
Sample name	USDA PI number	Species	Length HVI (mm)	Strength (g/tex)	Elongation (%)	Micronaire	Length (W) AFIS (mm)
30834 (A 1660)	PI 629988	G. arboreum	24.4	26.7	4.2	6.6	22.4
JFW10	PI 629811	G. arboreum	16.8	23.2	6.6	8	15.8
Selection of SHIH	PI 529781	G. arboreum	19.1	23	7.9	7.2	17
China 10	PI 433738	G.barbadense	33	35	8	3.6	28.2
PIMAS 7	PI 560140	G.barbadense	32	40.1	5.2	4	32
Tidewater	PI 528642	G.barbadense	30.7	33.2	5.3	2.5	26.7
Krasnyj	PI 529661	G.herbaceum	25.1	26.8	5.8	4	19.1
Rustam 65	PI 529699	G.herbaceum	22.6	27.3	4.8	5.4	20.6
Acala Red Okra	PI 528608	G.hirsutum	28.4	32	5.9	3.3	24.9
Acala SJ1	PI 529540	G.hirsutum	30.7	31	5.9	3.4	26.9
AK DJURA HIGG BROWN	PI 529165	G.hirsutum	16.9	26.2	6.7	4.9	20.6
Brown lint clean seeds	PI 528476	G.hirsutum	16	26.5	7.7	5.1	18.8
BRYMER BROWN	PI 528452	G.hirsutum	22.5	30.9	6.1	3.9	25.4
FM966	PI 619097	G.hirsutum	30.2	35	6.6	3.9	25.7
GA161	PI 612959	G.hirsutum	28.2	30.5	5.8	4.3	25.1
'Germain''s Acala (GC-352)'	PI 601180	G.hirsutum	31.5	34.1	5.4	4.3	29.2
'Germain''s Acala (GC-362)'	PI 601142	G.hirsutum	25.7	26.6	6.1	3.3	23.6
GREEN LINT 4	PI 528787	G.hirsutum	17.9	21.9	6.3	2.4	21.8
Half and half	PI 528511	G.hirsutum	21.8	23.9	7.8	4.1	19.3
IV4F-91057	PI 566946	G.hirsutum	30.7	32.3	6.5	4.2	28.2
Lankart 57	PI 528822	G.hirsutum	25.9	22.6	7.7	4	22.1
Malla Guza	PI 529659	G.hirsutum	27.9	28.5	7.8	3.3	25.4
Multiple marker	PI 528950	G.hirsutum	23.4	25.3	8.1	3.1	21.3
okra leaf	PI 552560	G.hirsutum	31.5	30.2	6	3.1	28.4
PD93002	PI 573282	G.hirsutum	18.4	23	7.3	2.3	20.6
PD93003	PI573283	G.hirsutum	17.3	31	6.5	3.7	19.1
Shafter Brown	PI 528451	G.hirsutum	14.2	21.6	8.4	2.4	17.8
TAM 90c-19s	PI 614954	G.hirsutum	28.7	32.4	5.8	3.3	26.2
TEX 1000	PI 529888	G.hirsutum	24.6	24.8	8	5.6	22.7
Texas Rust Brown	PI 528453	G.hirsutum	18.1	26.7	6.7	4.4	21.6
Ting-Tao tzu ching chung mien	PI 451747	G.hirsutum	20	31	6.5	7	17.8
TTU 202-1107B	PI 613162	G.hirsutum	28.2	27.7	5.9	2.6	24.9
