# Supplementary material for: Understanding the Relationship between Cotton Fiber Properties and Non-Cellulosic Cell Wall Polysaccharides
Source: PLoS One. 2014 Nov 10;9(11):e112168. doi: 10.1371/journal.pone.0112168 (PMC4226482; doi:10.1371/journal.pone.0112168)
Supplement: Table S2 — Comprehensive microarray polymer profiling (CoMPP) heat map of CDTA and NaOH extractions of mature cotton fibers from 32 cotton lines. References for probe specificity are listed in Table 1. (XLSX) [file pone.0112168.s002.xlsx]

## Sheet: reprobing average
Extraction	Sample name	(1→3)b-D-glucan (mAb BS-400-2)	(1→4)b-D-mannan (mAb BS-400-4)	HG (Low DE) (mAb JIM5)	AGP (mAb JIM13)	Extensin (mAb JIM20)	(1→4)-b-D-xylan/arabinoxylan (mAb LM11)	Xyloglucan (mAb LM15)	HG (mAb LM19 (LM19))	mannan (mAb LM21)	Xyloglucan (mAb LM24)	Xyloglucan (mAb LM25)
CDTA	30834 (A 1660)	0	0.3663	55.3114	12.8205	2.9304	4.3956	0.3663	45.7875	0	0.3663	2.1978
CDTA	JFW10	0	0	42.4908	5.12821	1.0989	5.49451	0.3663	26.7399	0	0	1.8315
CDTA	Selection of SHIH	0	1.0989	42.8571	4.3956	0.732601	5.12821	0	32.2344	0	0	4.7619
CDTA	China 10	0	0.732601	54.5788	5.86081	1.0989	4.7619	0.3663	52.0147	0.3663	0	10.989
CDTA	PIMAS 7	0	0	56.4103	4.0293	0.732601	4.7619	0.3663	61.5385	0	0	2.5641
CDTA	Tidewater	0	0.732601	79.1209	8.05861	0.732601	5.86081	0.732601	68.8645	0	0	4.7619
CDTA	Krasnyj	0	0.3663	55.6777	5.86081	3.663	9.15751	0.3663	47.2527	0	0	5.49451
CDTA	Rustam 65	0	0	28.5714	5.49451	2.1978	8.05861	0.3663	21.6117	0.3663	0	4.7619
CDTA	Acala Red Okra	0	0.3663	69.5971	4.0293	1.8315	6.59341	0.3663	59.3407	0	0	4.3956
CDTA	Acala SJ1	0	0	68.1319	6.95971	1.0989	7.32601	0	61.1722	0	0.3663	6.22711
CDTA	AK DJURA HIGG BROWN	0	0	43.956	2.5641	0.3663	2.5641	0	32.2344	0	0	1.0989
CDTA	Brown lint clean seeds	0	0.732601	31.8681	1.4652	0.3663	2.5641	0	24.9084	0.3663	0	1.4652
CDTA	BRYMER BROWN	0	0.732601	69.9634	6.59341	0.3663	4.3956	0	56.4103	0	0	2.5641
CDTA	FM966	0	1.0989	68.1319	6.95971	1.0989	3.2967	0	53.8462	0	0	4.0293
CDTA	GA161	0	0.3663	58.9744	7.32601	0.732601	3.2967	0	48.7179	0	0.3663	3.663
CDTA	Germain's Acala (GC-352)	0	1.0989	67.033	4.3956	0.732601	3.663	0.3663	64.8352	0	0	3.2967
CDTA	Germain's Acala (GC-362)	0	0.732601	48.7179	2.5641	0.3663	2.5641	0.3663	50.5495	0	0	4.0293
CDTA	GREEN LINT 4	0	0.3663	79.8535	2.1978	0.3663	1.8315	0	69.9634	0	0.3663	2.9304
CDTA	Half and half	0	0.3663	64.8352	2.5641	0	1.8315	0	42.4908	0	0	1.4652
CDTA	IV4F-91057	0	0.732601	62.6374	9.52381	0.732601	1.4652	0	57.5092	0	0.3663	4.7619
CDTA	Lankart 57	0	0.3663	60.4396	5.12821	0.732601	2.9304	0	51.6484	0	0	3.663
CDTA	Malla Guza	0	0.3663	47.9853	7.32601	1.0989	1.0989	0	48.7179	0	0	3.663
CDTA	Multiple marker	0	0	83.5165	6.22711	1.0989	2.5641	0.3663	76.9231	0	0	4.0293
CDTA	okra leaf	0	1.0989	70.3297	2.1978	1.0989	2.1978	0.3663	65.9341	0	0	4.3956
CDTA	PD93002	0.732601	0	82.0513	8.79121	0.3663	1.4652	0.732601	74.359	0	0.3663	9.15751
CDTA	PD93003	0.3663	0	41.0256	5.12821	0	2.1978	0	32.6007	0	0	2.9304
CDTA	Shafter Brown	0	0.3663	99.6337	6.22711	0.3663	1.8315	0.3663	76.5568	0	0	2.5641
CDTA	TAM 90c-19s	0	0.3663	72.5275	9.15751	1.0989	1.8315	0	59.707	0	0	5.86081
CDTA	TEX 1000	0	0.3663	43.5897	4.3956	1.0989	1.0989	0	36.2637	0	0	1.4652
CDTA	Texas Rust Brown	0	0	55.3114	1.8315	0.3663	1.0989	0	51.6484	0	0	2.1978
CDTA	Ting-Tao tzu ching chung mien	0	0.3663	58.6081	6.22711	1.0989	2.1978	0	36.2637	0	0	0.732601
CDTA	TTU 202-1107B	0	0	82.4176	12.0879	1.4652	1.8315	0	73.6264	0	0	5.12821
NaOH	30834 (A 1660)	5.12821	28.5714	1.4652	18.315	12.4542	1.4652	39.9267	11.7216	23.0769	5.86081	57.5092
NaOH	JFW10	0.3663	27.8388	1.4652	8.79121	6.95971	3.2967	21.2454	2.1978	20.5128	2.1978	42.1245
NaOH	Selection of SHIH	2.1978	17.2161	1.4652	18.315	10.2564	3.663	32.967	6.22711	9.89011	8.05861	47.619
NaOH	China 10	1.8315	27.8388	1.0989	17.5824	9.15751	1.4652	32.967	1.0989	22.3443	6.22711	56.044
NaOH	PIMAS 7	2.5641	21.978	1.4652	18.315	7.32601	1.0989	40.293	0.3663	18.6813	5.86081	57.5092
NaOH	Tidewater	1.0989	6.95971	1.0989	14.2857	4.3956	1.0989	75.8242	1.0989	7.32601	5.49451	73.6264
NaOH	Krasnyj	0.732601	3.2967	0.3663	10.989	18.6813	1.0989	18.315	0.732601	1.8315	6.22711	49.0842
NaOH	Rustam 65	0.3663	4.7619	0.732601	12.4542	11.3553	2.5641	19.0476	1.0989	3.2967	4.0293	45.7875
NaOH	Acala Red Okra	0.3663	4.0293	0.732601	8.42491	6.59341	1.0989	49.8168	1.0989	5.12821	3.2967	50.1832
NaOH	Acala SJ1	1.0989	9.15751	0.732601	13.1868	5.12821	1.8315	45.7875	0.732601	9.15751	2.5641	57.1429
NaOH	AK DJURA HIGG BROWN	11.3553	16.8498	0.732601	13.5531	6.22711	1.0989	13.1868	0.3663	11.3553	1.4652	46.5201
NaOH	Brown lint clean seeds	23.4432	7.69231	0.732601	10.6227	1.8315	1.0989	22.3443	0.3663	6.22711	4.0293	51.6484
NaOH	BRYMER BROWN	3.2967	21.6117	1.0989	20.1465	5.49451	2.1978	48.7179	1.4652	21.6117	3.2967	63.0037
NaOH	FM966	3.663	2.5641	0.3663	10.6227	4.3956	2.9304	35.1648	0.3663	2.1978	3.663	47.2527
NaOH	GA161	3.663	6.95971	1.0989	19.7802	4.3956	1.4652	60.0733	1.0989	11.7216	6.22711	63.0037
NaOH	Germain's Acala (GC-352)	2.9304	17.9487	0.732601	16.4835	4.0293	2.9304	41.0256	0.732601	16.4835	5.49451	49.4505
NaOH	Germain's Acala (GC-362)	1.0989	2.9304	0.732601	9.89011	3.663	1.8315	39.9267	1.0989	2.9304	4.3956	49.8168
NaOH	GREEN LINT 4	5.86081	21.6117	1.0989	15.3846	9.52381	2.9304	93.7729	1.8315	26.3736	4.3956	84.9817
NaOH	Half and half	32.967	10.989	1.0989	18.315	2.9304	2.5641	47.9853	1.0989	10.2564	4.3956	62.6374
NaOH	IV4F-91057	1.0989	10.6227	1.0989	17.9487	4.3956	1.8315	38.0952	0.3663	14.652	4.0293	51.6484
NaOH	Lankart 57	1.4652	9.52381	0.732601	16.4835	3.663	1.4652	64.8352	0.732601	9.89011	5.49451	63.37
NaOH	Malla Guza	1.8315	13.9194	0.732601	13.5531	4.3956	1.0989	39.5604	0.732601	10.6227	4.0293	49.4505
NaOH	Multiple marker	3.663	15.3846	0.3663	15.0183	5.49451	1.4652	59.3407	1.0989	16.4835	5.12821	60.8059
NaOH	okra leaf	1.0989	3.663	0.732601	8.05861	5.86081	2.5641	57.8755	1.0989	5.12821	6.95971	60.8059
NaOH	PD93002	68.1319	7.69231	3.663	44.3223	6.22711	3.663	58.2418	1.8315	15.3846	7.69231	72.8938
NaOH	PD93003	48.3516	18.315	0.732601	16.4835	1.0989	2.9304	47.2527	2.1978	14.652	5.86081	61.1722
NaOH	Shafter Brown	80.2198	12.4542	2.5641	37.7289	5.49451	2.9304	90.8425	2.1978	19.4139	2.5641	80.9524
NaOH	TAM 90c-19s	4.3956	7.32601	1.0989	20.1465	4.0293	2.5641	61.5385	0.732601	9.15751	6.22711	63.7363
NaOH	TEX 1000	1.0989	12.8205	0.732601	14.652	5.49451	2.1978	39.1941	1.0989	10.989	4.3956	50.1832
NaOH	Texas Rust Brown	23.0769	9.52381	1.0989	17.9487	3.2967	2.1978	63.0037	1.0989	11.3553	6.22711	66.6667
NaOH	Ting-Tao tzu ching chung mien	7.69231	2.9304	1.4652	20.8791	8.05861	2.5641	49.4505	6.22711	2.5641	5.49451	53.1136
NaOH	TTU 202-1107B	4.3956	15.0183	1.0989	20.8791	6.59341	2.1978	72.5275	1.4652	15.0183	7.69231	72.5275
